# Supplementary material for: MSALigMap—A Tool for Mapping Active-Site Amino Acids in PDB Structures onto Known and Novel Unannotated Homologous Sequences with Similar Function
Source: Life (Basel). 2022 Dec 12;12(12):2082. doi: 10.3390/life12122082 (PMC9784966; doi:10.3390/life12122082)
Supplement: Supplementary file 1 [file life-12-02082-s001.zip]

Archive with 1 entries (1 files):
- life-2040570-supplementary.pdf
